# Supplementary material for: DeepMethylation: A deep learning framework for tissue-specific DNA methylation prediction and functional variant annotation
Source: PLoS Comput Biol. 2026 Jul 1;22(7):e1014476. doi: 10.1371/journal.pcbi.1014476 (PMC13340841; doi:10.1371/journal.pcbi.1014476)
Supplement: S1 Table — (XLSX) [file pcbi.1014476.s013.xlsx]

## Sheet: S1 Table
S1 Table. List of Epigenomic features used in prediction.
Category	Source	Feature Name	Data Type
Genomic Position	annotatr (R package)	Presence in promoter	binary
		Presence in enhancer	binary
		Presence in exon	binary
		Presence in first exon	binary
		Presence in intron	binary
		Presence in 3'UTR	binary
		Presence in 5'UTR	binary
		Presence in 1 to 5 kb region	binary
		Presence in gene body	binary
		Presence in intergenic region	binary
		Presence in CpG island	binary
		Presence in CpG shore	binary
		Presence in CpG shelf	binary
		Presence in Opensea	binary
DNA sequence property	UCSC	GC Content	numeric
Cis-regulatory elements	ENCODE	POLR2A	binary
		CTCF	binary
		H3K4me1	binary
		H3K4me3	binary
		H3K9me3	binary
		H3K27ac	binary
		H3K27me3	binary
		H3K36me3	binary
		ATAC-seq	binary
		DNase-seq	binary
