# Supplementary material for: DeepMethylation: A deep learning framework for tissue-specific DNA methylation prediction and functional variant annotation
Source: PLoS Comput Biol. 2026 Jul 1;22(7):e1014476. doi: 10.1371/journal.pcbi.1014476 (PMC13340841; doi:10.1371/journal.pcbi.1014476)
Supplement: S2 Table — (XLSX) [file pcbi.1014476.s014.xlsx]

## Sheet: S2 Table
S2 Table. Predicting performance of blood-specific DeepMethylation model by different lengths of DNA input (different lengths of motif).
	motif 6bp	motif 10bp	motif 12bp	motif 15bp	motif 30bp
ACC	0.8175	0.8117	0.792	0.8152	0.821
AUROC	0.8309	0.833	0.8128	0.8316	0.8143
AUPRC	0.8575	0.86	0.8298	0.859	0.8712
F1	0.8706	0.8696	0.8395	0.8636	0.8771
MCC	0.5974	0.5925	0.5455	0.5876	0.5631
Recall	0.9576	0.9791	0.858	0.9123	0.9283
Precision	0.7982	0.7822	0.8218	0.8198	0.8313
Specific	0.57	0.51	0.68	0.64	0.58
