# Supplementary material for: DeepMethylation: A deep learning framework for tissue-specific DNA methylation prediction and functional variant annotation
Source: PLoS Comput Biol. 2026 Jul 1;22(7):e1014476. doi: 10.1371/journal.pcbi.1014476 (PMC13340841; doi:10.1371/journal.pcbi.1014476)
Supplement: S3 Table — (XLSX) [file pcbi.1014476.s015.xlsx]

## Sheet: S3 Table
S3 Table. Predicting performance between each tissue pair.
AUPRC	Testis	Ovary	Colon	Prostate	Breast	Blood	Kidney	Lung	Muscle
Testis	0.9648	0.9465	0.9491	0.9413	0.9484	0.9467	0.9504	0.9502	0.9372
Ovary	0.8559	0.9016	0.8966	0.8952	0.898	0.886	0.8944	0.8941	0.8783
Colon	0.8895	0.9205	0.9278	0.919	0.9214	0.914	0.9189	0.9206	0.9059
Prostate	0.8651	0.9075	0.9029	0.9111	0.9067	0.8975	0.9024	0.9033	0.8941
Breast	0.8874	0.9222	0.9214	0.9224	0.9226	0.9144	0.92	0.9214	0.91
Blood	0.8891	0.9148	0.9167	0.9172	0.9177	0.9204	0.9143	0.9188	0.9019
Kidney	0.9114	0.9374	0.9363	0.9319	0.9378	0.9308	0.9385	0.937	0.9237
Lung	0.9008	0.9332	0.932	0.9325	0.933	0.9307	0.932	0.9385	0.9195
Muscle	0.8355	0.8796	0.8775	0.8853	0.8832	0.8676	0.8785	0.8765	0.8865
