# Supplementary material for: DeepMethylation: A deep learning framework for tissue-specific DNA methylation prediction and functional variant annotation
Source: PLoS Comput Biol. 2026 Jul 1;22(7):e1014476. doi: 10.1371/journal.pcbi.1014476 (PMC13340841; doi:10.1371/journal.pcbi.1014476)
Supplement: S1 Data — (XLSX) [file pcbi.1014476.s016.xlsx]

## Sheet: S1 Data
S1 Data. TF ChIP-seq, Histione ChIP-seq, ATAC-seq and DNase-seq accessions for each tissue form ENCODE (hg19).
Tissue	CTCF	POLR2A	H3K4me1	H3K4me3	H3K9me3	H3K27ac	H3K27me3	H3K36me3	DNase-seq	ATAC-seq
Breast - Epithelium	ENCFF782GCQ	ENCFF575RKM	ENCFF440IVB	ENCFF405NYL	ENCFF007JDR	ENCFF569TYE	ENCFF361SYZ	ENCFF799LIJ	ENCFF557QSP	ENCFF934JPB
	ENCFF974SIH	ENCFF433ZKP	ENCFF336DDM	ENCFF739KZZ	ENCFF065FJK	ENCFF154XFN	ENCFF291WFP	ENCFF906MJM	ENCFF594NFE	ENCFF749WUW
	ENCFF722THT			ENCFF065TIH						ENCFF402SHW
Colon - Transverse	ENCFF406OWW	ENCFF382QJG	ENCFF543AEK	ENCFF287UIZ	ENCFF309ZHC	ENCFF338KAJ	ENCFF795KZV	ENCFF617VEK	ENC690KZL	ENCFF355GMG
	ENCFF108TAJ	ENCFF022MCD	ENCFF526FXD	ENCFF624ARZ	ENCFF961RIU	ENCFF110SWT	ENCFF638SEH	ENCFF637FXC	ENCFF503AZD	ENCFF563UYM
	ENCFF163ACG	ENCFF759UNB	ENCFF940ZNY	ENCFF024WGB		ENCFF964IXJ	ENCFF962IYI	ENCFF857CPV	ENCFF903UTH	ENCFF591HMI
	ENCFF600CFA	ENCFF911TTD	ENCFF357ALM	ENCFF630DDL		ENCFF872JBU		ENCFF789FGH		ENCFF054QTC
	ENCFF369UWV
	ENCFF251IXD
	ENCFF316LSD
	ENCFF547PLX
Kidney	ENCFF498EED	/	ENCFF955PYL	ENCFF041JIT	ENCFF142DVG	ENCFF953SWO	ENCFF754FTK	ENCFF591PRU	ENCFF132KNJ	ENCFF845OZO
			ENCFF957GKF	ENCFF555AYT	ENCFF392DRO	ENCFF427FTK		ENCFF943MQD	ENCFF403LQM
			ENCFF388YQF	ENCFF913FVX	ENCFF081SHE			ENCFF216OKG	ENCFF215ret
									ENCFF732RRW
									ENCFF515FKC
									ENCFF313UXI
									ENCFF743APB
									ENCFF330CNE
									ENCFF056MTI
									ENCFF384SLZ
									ENCFF729VHV
									ENCFF744IAP
									ENCFF871HXB
									ENCFF136JFN
Lung	ENCFF694SEF	/	ENCFF750DIP	ENCFF043ZXO	ENCFF533QEX	ENCFF352HRC	ENCFF082NHA	ENCFF592XWX	ENCFF136IYG	ENCFF818EYD
			ENCFF878MYA	ENCFF898EJC	ENCFF407SMC	ENCFF768OEM	ENCFF340RKQ	ENCFF229WOV	ENCFF794QIS
			ENCFF640YHC	ENCFFALY	ENCFF733NYO		ENCFF861IJM	ENCFF991VZY	ENCFF735APJ
			ENCFF691KGG	ENCFF235QPP	ENCFF383DKV			ENCFF595RIF	ENCFF357EZI
			ENCFF712COG						ENCFF230CHA
									ENCFF251ZXX
									ENCFF818WPF
									ENCFF243LFH
									ENCFF712AKP
									ENCFF274FLT
									ENCFF391BRB
									ENCFF744LRT
									ENCFF625XNX
									ENCFF169QJZ
Muscle - Skeletal	/	/	ENCFF280AQK	ENCFF670CHX	ENCFF705TBD	ENCFF409WDV	ENCFF137PNE	ENCFF349GGW	/	/
			ENCFF617ELX	ENCFF175WXE	ENCFF442CZA		ENCFF608ZIZ	ENCFFHVJ
			ENCFF488UEZ	ENCFF589VJH	ENCFF592WDZ		ENCFF577AZA	ENCFF416TYK
Ovary	ENCFF483KVM	ENCFF570SMG	ENCFF030RVT	ENCFF909APK	ENCFF322VXD	ENCFF036IXW	ENCFF767BVL	ENCFF478JCP	ENCFF608SOD	ENCFF882LKE
	ENCFF522DLJ			ENCFF112KXI	ENCFF483FPH	ENCFF097AID	ENCFF503FCF	ENCFF819URQ	ENCFF115GAD	ENCFF586QDS
	ENCFF261BWI					ENCFF554TER		ENCFF102MIZ	ENCFF199AYL	ENCFF871DTB
									ENCFF816OUE	ENCFF380AEO
									ENCFF158YTV	ENCFF985FDY
									ENCFF663IMO	ENCFF497SGQ
									ENCFF172OPL	ENCFF596YVQ
									ENCFF498QOJ
									ENCFF883WWT
Prostate Gland	ENCFF127ACN	ENCFF389DLX	ENCFF942RGZ	ENCFF495DBS	ENCFF549HCO	ENCFF002NFG	ENCFF318QJC	ENCFF122XKF	ENCFF233XNV	ENCFF030AIT
	ENCFF464EQV	ENCFF678WCZ	ENCFF245FGS	ENCFF886EWJ		ENCFF063VHN		ENCFF139GKT
	ENCFF899MQP
	ENCFF846FIG
Testis	ENCFF834PHF	ENCFF940TNN	ENCFF620AJW	ENCFF305TNC	ENCFF418NCI	ENCFF567XUE	ENCFF327DDV	ENCFF074JIX	ENCFF806TUA	ENCFF289LWU
	ENCFF9885KKQ			ENCFF047XWN		ENCFF100QOV	ENCFF563BJS		ENCFF843ZSC
	ENCFF432XLE								ENCFF012QTD
Whole Blood - GM12878	ENCFF710VEH	ENCFF886PSD	ENCFF921LKB	ENCFF295GNH	ENCFF682WIQ	ENCFF816AHV	ENCFF851UKZ	ENCFF479XLN	ENCFF273MVV	ENCFF470YYO
	ENCFF473RXY	ENCFF712JXT		ENCFF354MGT			ENCFF247VUO	ENCFF233NNT		ENCFF748UZH
	ENCFF833FTFF	ENCFF120VUT		ENCFF795URC
	ENCFF827JRI
