# Supplementary material for: DeepMethylation: A deep learning framework for tissue-specific DNA methylation prediction and functional variant annotation
Source: PLoS Comput Biol. 2026 Jul 1;22(7):e1014476. doi: 10.1371/journal.pcbi.1014476 (PMC13340841; doi:10.1371/journal.pcbi.1014476)
Supplement: S2 Data — (XLSX) [file pcbi.1014476.s017.xlsx]

## Sheet: S2 Data
S2 Data. List all 36 samples of WGBS data in blood tissue.
Sample name	Stub	Source Tissue	Cell Type	Group	Refined group	Diagnosis	Read count (pairs)
Blood-T-CD3-Z000000TV	Blood-T-CD3-TV	Blood	T (CD3+) cells	Blood-T	Blood-T	Healthy	1036659802
Blood-T-CD3-Z000000UP	Blood-T-CD3-UP	Blood	T (CD3+) cells	Blood-T	Blood-T	Healthy	982661188
Blood-T-CD4-Z000000TT	Blood-T-CD4-TT	Blood	T helper(CD4+) cells	Blood-T	Blood-T	Healthy	1047088843
Blood-T-CD4-Z000000U7	Blood-T-CD4-U7	Blood	T helper(CD4+) cells	Blood-T	Blood-T	Healthy	738703111
Blood-T-CD4-Z000000UM	Blood-T-CD4-UM	Blood	T helper(CD4+) cells	Blood-T	Blood-T	Healthy	994645708
Blood-T-CD8-Z000000TR	Blood-T-CD8-TR	Blood	T cytotoxic (CD8+) cells	Blood-T	Blood-T	Healthy	1004642200
Blood-T-CD8-Z000000U5	Blood-T-CD8-U5	Blood	T cytotoxic (CD8+) cells	Blood-T	Blood-T	Healthy	1454616483
Blood-T-CD8-Z000000UK	Blood-T-CD8-UK	Blood	T cytotoxic (CD8+) cells	Blood-T	Blood-T	Healthy	1029711491
Blood-T-CenMem-CD4-Z00000417	Blood-T-CenMem-CD4-17	Blood	T central memory CD4	Blood-T	Blood-T	Healthy	941712783
Blood-T-CenMem-CD4-Z0000041D	Blood-T-CenMem-CD4-1D	Blood	T central memory CD4	Blood-T	Blood-T	Healthy	883690796
Blood-T-CenMem-CD4-Z0000041N	Blood-T-CenMem-CD4-1N	Blood	T central memory CD4	Blood-T	Blood-T	Healthy	689379610
Blood-T-Eff-CD8-Z00000419	Blood-T-Eff-CD8-19	Blood	T effector cell CD8	Blood-T	Blood-T	Healthy	915788157
Blood-T-Eff-CD8-Z0000041F	Blood-T-Eff-CD8-1F	Blood	T effector cell CD8	Blood-T	Blood-T	Healthy	961543529
Blood-T-Eff-CD8-Z0000041Q	Blood-T-Eff-CD8-1Q	Blood	T effector cell CD8	Blood-T	Blood-T	Healthy	991180983
Blood-T-EffMem-CD4-Z00000416	Blood-T-EffMem-CD4-16	Blood	T effector memory CD4	Blood-T	Blood-T	Healthy	722651565
Blood-T-EffMem-CD4-Z0000041C	Blood-T-EffMem-CD4-1C	Blood	T effector memory CD4	Blood-T	Blood-T	Healthy	873888053
Blood-T-EffMem-CD4-Z0000041M	Blood-T-EffMem-CD4-1M	Blood	T effector memory CD4	Blood-T	Blood-T	Healthy	1000782948
Blood-T-EffMem-CD8-Z0000041A	Blood-T-EffMem-CD8-1A	Blood	T effector memory CD8	Blood-T	Blood-T	Healthy	823741483
Blood-T-EffMem-CD8-Z0000041G	Blood-T-EffMem-CD8-1G	Blood	T effector memory CD8	Blood-T	Blood-T	Healthy	883549542
Blood-T-Naive-CD4-Z0000041E	Blood-T-Naive-CD4-1E	Blood	Naïve T cells CD4	Blood-T	Blood-T-Naïve	Healthy	925023704
Blood-T-Naive-CD8-Z0000041B	Blood-T-Naive-CD8-1B	Blood	Naïve T cells CD8	Blood-T	Blood-T-Naïve	Healthy	713972731
Blood-T-Naive-CD8-Z0000041H	Blood-T-Naive-CD8-1H	Blood	Naïve T cells CD8	Blood-T	Blood-T-Naïve	Healthy	907656020
Blood-NK-Z000000TM	Blood-NK-TM	Blood	NK	Blood-NK	Blood-NK	Healthy	996615489
Blood-NK-Z000000U1	Blood-NK-U1	Blood	NK	Blood-NK	Blood-NK	Healthy	1059924366
Blood-NK-Z000000UF	Blood-NK-UF	Blood	NK	Blood-NK	Blood-NK	Healthy	814900063
Blood-Monocytes-Z000000TP	Blood-Mono-TP	Blood	Monocytes	Blood-Mono+Macro	Blood-Mono+Macro	Healthy	620846604
Blood-Monocytes-Z000000U3	Blood-Mono-U3	Blood	Monocytes	Blood-Mono+Macro	Blood-Mono+Macro	Healthy	857737478
Blood-Monocytes-Z000000UH	Blood-Mono-UH	Blood	Monocytes	Blood-Mono+Macro	Blood-Mono+Macro	Healthy	1278323347
Blood-Granulocytes-Z000000TZ	Blood-Gran-TZ	Blood	Granulocytes	Blood-Granul	Blood-Granul	Healthy	841053597
Blood-Granulocytes-Z000000UD	Blood-Gran-UD	Blood	Granulocytes	Blood-Granul	Blood-Granul	Healthy	1457929390
Blood-Granulocytes-Z000000UT	Blood-Gran-UT	Blood	Granulocytes	Blood-Granul	Blood-Granul	Healthy	1229301661
Blood-B-Z000000TX	Blood-B-TX	Blood	B cells	Blood-B	Blood-B	Healthy	1134305271
Blood-B-Z000000UB	Blood-B-UB	Blood	B cells	Blood-B	Blood-B	Healthy	876074075
Blood-B-Z000000UR	Blood-B-UR	Blood	B cells	Blood-B	Blood-B	Healthy	1305038689
Blood-B-Mem-Z0000041J	Blood-B-Mem-1J	Blood	Memory B cells	Blood-B	Blood-B	Healthy	656239415
Blood-B-Mem-Z0000041K	Blood-B-Mem-1K	Blood	Memory B cells	Blood-B	Blood-B	Healthy	818283811
